# Supplementary material for: Social prediction modulates activity of macaque superior temporal cortex
Source: Sci Adv. 2021 Sep 15;7(38):eabh2392. doi: 10.1126/sciadv.abh2392 (PMC8443173; doi:10.1126/sciadv.abh2392)
Supplement: Supplementary file 2 — Movies S1 to S4 [file sciadv.abh2392_movies_s1_to_s4.zip]

Archive with 4 entries (4 files):
- sciadv.abh2392_Movie_S1.mp4
- sciadv.abh2392_Movie_S2.mp4
- sciadv.abh2392_Movie_S3.mp4
- sciadv.abh2392_Movie_S4.mp4
